# Supplementary material for: Data on the estimation of thermomechanical damage for fired clay bricks
Source: Data Brief. 2021 Mar 26;36:106997. doi: 10.1016/j.dib.2021.106997 (PMC8063730; doi:10.1016/j.dib.2021.106997)
Supplement: Supplementary file 1 [file mmc1.zip]

Archive with 1 entries (1 files):
- Data_dib.rar
